# Supplementary material for: The remarkable genetic relationship between Staphylococcus aureus isolates from hemodialysis patients and their household contacts: Homes as an important source of colonization and dissemination
Source: PLoS One. 2022 Apr 19;17(4):e0267276. doi: 10.1371/journal.pone.0267276 (PMC9017883; doi:10.1371/journal.pone.0267276)
Supplement: S1 Dataset — (XLSX) [file pone.0267276.s002.xlsx]

## Sheet: S. aureus Colonization
Participant	Type of participant	Sex	Age	MSSA_Colonization	MRSA_Colonization
1	Household contact	Female	55	0	0
2	Household contact	Female	55	0	0
3	Household contact	Male	3	0	0
4	Household contact	Female	29	0	0
5	Household contact	Female	48	1	0
6	Household contact	Female	67	0	0
7	Household contact	Female	26	0	0
8	Household contact	Female	39	1	0
9	Household contact	Male	20	1	0
10	Household contact	Male	23	0	0
11	Household contact	Male	22	0	0
12	Hemodialysis patient	Male	76	0	0
13	Household contact	Female	64	1	0
14	Household contact	Female	38	0	0
15	Household contact	Male	3	0	0
16	Hemodialysis patient	Male	67	1	0
17	Household contact	Female	61	1	0
18	Hemodialysis patient	Male	66	0	0
19	Household contact	Female	37	0	0
20	Household contact	Female	64	0	0
21	Household contact	Female	14	1	0
22	Household contact	Female	12	0	0
23	Household contact	Female	52	0	0
24	Hemodialysis patient	Female	40	0	0
25	Household contact	Female	81	0	0
26	Hemodialysis patient	Female	56	0	0
27	Household contact	Male	52	1	0
28	Hemodialysis patient	Female	50	1	0
29	Household contact	Male	36	1	0
30	Household contact	Male	13	0	0
31	Household contact	Male	40	1	0
32	Hemodialysis patient	Female	60	0	0
33	Household contact	Female	13	1	0
34	Household contact	Female	22	1	0
35	Household contact	Male	28	1	0
36	Hemodialysis patient	Female	41	1	0
37	Household contact	Female	33	0	0
38	Household contact	Female	69	0	0
39	Hemodialysis patient	Female	38	0	0
40	Household contact	Male	6	1	0
41	Household contact	Female	7	0	0
42	Household contact	Female	37	0	0
43	Household contact	Male	14	1	0
44	Household contact	Female	7	0	0
45	Hemodialysis patient	Male	47	0	1
46	Household contact	Male	72	0	0
47	Household contact	Male	14	1	0
48	Hemodialysis patient	Female	69	0	0
49	Household contact	Female	61	0	0
50	Hemodialysis patient	Female	81	0	0
51	Household contact	Female	32	0	0
52	Household contact	Male	10	0	0
53	Household contact	Female	52	1	0
54	Household contact	Female	77	0	0
55	Hemodialysis patient	Male	35	0	0
56	Household contact	Male	34	0	0
57	Household contact	Male	81	0	0
58	Household contact	Female	42	0	0
59	Household contact	Female	54	1	0
60	Hemodialysis patient	Female	74	0	0
61	Household contact	Female	54	0	0
62	Household contact	Female	26	1	0
63	Hemodialysis patient	Male	84	0	0
64	Household contact	Male	18	0	0
65	Household contact	Female	17	0	0
66	Household contact	Female	47	1	0
67	Household contact	Female	44	1	0
68	Household contact	Female	18	1	0
69	Household contact	Male	48	1	0
70	Hemodialysis patient	Male	78	0	0
71	Household contact	Female	34	0	0
72	Household contact	Female	1	0	0
73	Hemodialysis patient	Female	74	0	0
74	Household contact	Male	57	0	0
75	Household contact	Male	15	0	0
76	Household contact	Male	31	0	0
77	Household contact	Male	16	0	0
78	Hemodialysis patient	Female	55	1	0
79	Household contact	Female	45	0	0
80	Hemodialysis patient	Female	71	0	0
81	Household contact	Female	19	1	0
82	Household contact	Male	69	1	0
83	Household contact	Male	35	1	0
84	Hemodialysis patient	Female	64	0	0
85	Household contact	Female	62	1	0
86	Household contact	Female	65	1	0
87	Hemodialysis patient	Male	26	0	0
88	Household contact	Female	5	1	0
89	Household contact	Female	12	0	0
90	Household contact	Female	3	1	0
91	Household contact	Female	14	1	0
92	Hemodialysis patient	Female	38	1	0
93	Household contact	Female	37	0	0
94	Household contact	Female	41	0	0
95	Household contact	Female	19	0	0
96	Household contact	Female	10	1	0
97	Hemodialysis patient	Female	71	1	0
98	Household contact	Female	67	0	0
99	Household contact	Male	59	0	0
100	Household contact	Female	80	1	0
101	Household contact	Male	42	1	0
102	Household contact	Male	39	0	0
103	Hemodialysis patient	Male	72	1	0
104	Household contact	Female	37	0	0
105	Household contact	Female	60	0	0
106	Hemodialysis patient	Male	55	0	0
107	Household contact	Female	37	0	0
108	Household contact	Female	13	0	0
109	Hemodialysis patient	Male	48	0	0
110	Household contact	Female	60	0	0
111	Household contact	Female	87	0	0
112	Hemodialysis patient	Male	58	0	0
113	Household contact	Female	58	1	0
114	Household contact	Female	19	1	0
115	Household contact	Male	26	0	0
116	Household contact	Female	18	0	0
117	Hemodialysis patient	Male	62	0	0
118	Household contact	Female	80	0	0
119	Hemodialysis patient	Male	83	0	0
120	Household contact	Female	64	0	1
121	Household contact	Female	41	0	0
122	Household contact	Male	12	0	0
123	Hemodialysis patient	Female	63	0	0
124	Household contact	Female	63	0	0
125	Household contact	Male	67	1	0
126	Household contact	Male	49	0	0
127	Household contact	Male	17	0	0
128	Hemodialysis patient	Female	83	1	0
129	Household contact	Male	29	0	1
130	Hemodialysis patient	Male	26	1	0
131	Household contact	Female	51	1	0
132	Hemodialysis patient	Male	55	0	0
133	Household contact	Female	23	1	0
134	Household contact	Male	20	0	0
135	Hemodialysis patient	Female	63	1	0
136	Household contact	Female	60	1	0
137	Household contact	Male	23	1	0
138	Hemodialysis patient	Male	70	0	0
139	Household contact	Male	5	1	0
140	Household contact	Female	68	1	0
141	Hemodialysis patient	Male	63	0	0
142	Household contact	Male	53	1	0
143	Household contact	Female	65	0	1
144	Household contact	Female	59	1	0
145	Hemodialysis patient	Female	44	1	0
146	Household contact	Female	20	0	0
147	Hemodialysis patient	Female	39	0	0
148	Household contact	Female	54	0	1
149	Hemodialysis patient	Male	68	0	0
150	Household contact	Female	31	0	0
151	Household contact	Female	56	0	0
152	Hemodialysis patient	Male	58	1	0
153	Household contact	Female	69	0	1
154	Hemodialysis patient	Male	74	0	1
155	Household contact	Male	47	1	0
156	Household contact	Female	47	0	0
157	Household contact	Female	25	1	0
158	Household contact	Male	14	0	0
159	Household contact	Male	2	1	0
160	Hemodialysis patient	Female	72	0	0
161	Household contact	Female	29	0	0
162	Household contact	Female	32	0	0
163	Household contact	Male	3	0	0
164	Hemodialysis patient	Female	54	0	0
165	Household contact	Female	40	0	0
166	Household contact	Female	9	0	1
167	Hemodialysis patient	Male	53	1	0
168	Hemodialysis patient	Male	58	1	0

## Sheet: GraphicVF
VirulenceFactor	MSSA	MRSA
PVL	71.9	88.9
ACME	4.6875	22.2222
sea	12.5	0
seb	14.0625	0
sec	35.9375	77.8
sed	18.75	11.1111
see	18.75	0
TSST-1	67.2	66.6667
etA	1.5625	11.1111
etB	3.125	11.1111
femA	89.0625	88.8889

## Sheet: spaType
Spa Type	MSSA		MRSA
	Hemodialysis patients	Household contacts	Hemodialysis patients	Household contacts
t002	0	1	1	1
t008	0	0	1	1
t012	0	1	0	0
t019	0	1	0	0
t021	0	2	0	0
t056	1	2	0	0
t065	0	2	0	0
t1077	1	1	0	0
t1156	0	1	0	0
t1171	0	2	0	0
t1184	0	1	1	0
t122	0	1	0	0
t1236	3	1	0	0
t1414	0	1	0	0
t1451	0	1	0	0
t148	0	0	1	2
t201	0	4	0	0
t209	0	1	0	0
t214	0	2	0	0
t2143	0	1	0	0
t2155	1	2	0	0
t2213	0	1	0	0
t223	0	2	0	0
t228	1	2	0	0
t2883	2	0	0	0
t304	0	1	0	0
t3092	0	0	0	1
t3249	1	0	0	0
t330	2	0	0	0
t3625	2	0	0	0
t4315	1	1	0	0
t4352	0	0	0	1
t4562	0	1	0	0
t571	0	2	0	0
t6463	1	2	0	0
t723	0	0	0	1
t726	1	0	0	0
t831	0	1	0	0
t922	0	2	0	0
